# Supplementary material for: Ecological Isolation Maintains the Species Boundaries Between Two Sympatric Cycas From Southwest China
Source: Ecol Evol. 2025 Jul 8;15(7):e71769. doi: 10.1002/ece3.71769 (PMC12237619; doi:10.1002/ece3.71769)
Supplement: Supplementary file 2 — Data S2. [file ECE3-15-e71769-s002.xlsx]

## Sheet: Sheet1
CODE	SITE	B1		B2		B3		B4		B5		B6		B7		B8		B9		B10		B11		B12		B13		B14		B15		B16
1	109	90	92	162	162	232	232	147	147	209	209	170	170	227	227	157	159	134	136	282	282	151	153	268	268	269	285	166	166	254	254	205	205
2	109	90	92	162	162	232	238	147	147	209	211	170	170	227	230	155	165	136	140	285	285	153	153	274	274	285	285	166	166	254	254	205	205
3	109	90	90	160	162	229	232	147	147	209	211	170	170	227	230	151	163	136	140	285	285	151	151	262	262	269	285	166	166	254	254	205	205
4	109	90	90	162	162	232	232	147	147	209	211	170	170	230	230	155	167	136	136	285	285	151	153	268	270	273	285	158	166	254	254	205	205
5	109	90	92	162	162	232	232	147	147	209	211	170	172	227	227	165	165	134	134	282	288	151	153	252	252	263	263	156	166	254	254	205	205
6	109	88	92	162	162	232	232	161	161	209	209	170	170	218	218	165	171	134	136	282	282	151	151	266	266	273	279	160	168	254	254	205	219
7	109	88	90	162	162	232	232	159	159	209	209	170	170	221	221	165	171	134	136	282	282	151	151	270	270	269	279	156	156	252	254	205	217
8	109	88	92	162	162	232	232	147	147	209	209	170	170	227	230	165	165	138	140	282	282	151	151	266	266	273	287	160	166	254	254	205	205
9	109	90	90	162	162	232	232	147	147	209	209	170	170	227	230	155	155	136	138	282	282	151	151	266	266	271	271	158	166	254	254	205	205
10	109	90	92	162	162	232	232	155	169	209	209	170	170	224	224	155	167	134	142	282	285	151	153	266	270	271	311	160	164	254	254	213	227
11	109	90	90	162	162	232	232	155	159	209	209	170	170	227	230	155	165	136	140	282	285	151	151	266	266	269	269	146	166	254	254	213	217
12	109	90	92	162	164	232	232	167	167	209	211	170	170	227	232	165	165	136	136	270	285	151	153	266	268	269	271	162	166	254	270	205	225
13	109	88	90	162	162	232	232	159	159	209	209	170	170	227	227	165	165	136	136	285	287	151	153	270	270	271	273	162	162	254	254	205	217
14	109	88	90	162	162	232	232	159	159	209	209	170	172	221	221	161	165	134	136	282	287	151	153	266	266	263	271	160	166	254	254	205	217
15	109	90	90	162	164	229	232	147	147	209	211	170	170	230	230	155	161	140	140	285	287	151	151	268	268	273	287	152	166	254	254	205	205
16	109	88	90	162	162	232	232	147	147	211	217	170	170	227	227	155	165	134	140	282	285	151	151	266	266	271	295	166	166	252	254	205	205
17	109	90	90	162	162	232	232	159	159	209	211	170	170	221	227	165	167	136	140	282	285	151	151	266	268	269	285	160	166	254	254	205	217
18	109	88	90	162	162	232	232	147	147	209	209	170	170	227	227	163	165	140	140	282	285	151	153	266	268	271	281	158	166	254	254	205	205
19	109	90	90	162	162	232	232	159	159	209	211	170	170	227	230	163	165	134	134	270	282	151	151	266	268	285	315	156	156	254	254	205	217
20	109	90	90	162	162	232	232	157	165	209	217	170	170	227	230	155	157	134	140	282	282	151	151	266	268	267	269	156	156	254	254	217	225
21	109	92	92	164	164	223	232	171	171	211	211	170	172	221	224	153	167	122	122	285	285	161	161	270	270	261	271			254	254	205	213
22	110	90	90	162	162	232	232	155	155	209	209	170	170	227	227	163	165	136	138	285	285	151	151	266	268	217	317	156	162	254	254	229	229
23	110	92	92	160	160	229	232	171	171	211	211	170	172	221	224	187	187	122	124	285	285	161	161	266	270	269	269	114	114	256	256	229	229
24	110	92	92	160	160	232	232	171	171	211	211	170	172	221	224	185	185	124	124	285	285	153	153	266	270	269	271	114	114	256	256	229	229
25	110	92	92	164	164	223	232	171	171	209	211	172	172	224	224	183	189	122	124	285	285	161	161	266	272	261	269	114	114	258	258	229	229
26	110	92	92	158	158	223	232	171	173	211	211	172	172	221	221			122	122	285	285	161	161	268	270	261	261	114	114	256	256	229	231
27	110	92	92	164	164	232	232	171	171	211	211	172	172	221	224	187	187	122	124	285	285	153	153	268	270	261	271	114	114	256	256	229	229
28	110	92	92	170	170	229	229	171	171	211	211	170	172	221	224			122	124	285	285	161	161	268	270	261	271	114	114	246	256	229	229
29	110	92	92	170	170	232	232	171	171	211	211	170	172	221	224	165	165	122	122	285	285	161	161	268	268	261	269	114	114	246	246	229	229
30	110	92	92	164	164	229	229	171	173	211	215	170	170	221	224	151	191	122	122	285	285	161	161	268	270	271	311	114	114	256	256	229	231
31	0910	90	92	162	164	232	232	155	155	209	209	170	170	221	227	165	171	136	136	288	288	151	151	266	268	271	321	152	158	254	254	213	213
32	0910	88	90	162	162	232	232	159	159	211	217	170	170	227	230	157	157	136	141	282	282	153	153	268	268	267	315	156	166	254	254	205	218
33	0910	90	90	162	162	232	232	159	159	209	209	170	170	221	221	163	171	134	134	282	282	151	151	266	270	267	281	156	168	252	254	205	218
34	0910	90	90	162	162	232	232	159	159	209	209	170	170	227	227	157	165	134	140	282	285	151	151	266	270	271	323	160	162	254	254	205	218
35	0910	90	92	162	162	232	232	159	159	209	217	170	170	221	230	155	157	138	140	282	282	151	151	268	268	267	271	166	166	254	254	205	218
36	0910	90	92	162	162	232	232	159	159	209	217	170	170	221	230	155	157	138	140	282	285	151	151	268	268	269	271	166	166	254	254	205	218
37	0910	90	90	162	162	232	232	159	159	209	209	170	170	227	230	157	163	136	140	282	287	151	153	266	268	273	273	156	164	252	252	215	217
38	0910	88	90	162	162	232	232	147	147	209	209	170	170	221	221	155	165	136	136	273	282	151	151	266	268	273	285	164	166	254	254	205	205
39	0910	90	90	162	162	232	232	147	147	209	211	170	170	230	230	155	155	136	140	282	288	151	151	268	274	271	271	162	162	254	254	205	205
40	0910	90	92	162	162	232	232	155	159	209	209	170	170	221	221	155	155	136	138	282	288	153	153	268	274	271	287	152	166	252	252	213	217
41	0910	90	90	162	162	232	232	147	147	211	211	170	170	230	230	163	167	136	136	282	282	153	153	266	270	273	295	164	166	254	254	205	205
42	0910	92	92	162	162	232	232	171	171	211	211	170	170	224	224			122	122	285	285	153	153	270	270	269	269	166	166	258	258	229	229
43	0910	90	90	162	162	232	238	159	159	211	211	170	170	230	230	157	165	136	136	282	288	151	153	268	268	269	273	166	166	254	254	205	217
44	0910	92	92	164	164	229	232	171	171	209	209	170	172	221	221			122	124	285	285	161	161	268	276	269	269	114	114	256	256	229	229
1	111	90	90	162	162	232	232	157	159	209	209	170	172	227	230	163	167	136	136	282	282	151	151	268	268	273	305	154	166	254	254	217	217
2	111	90	90	162	162	232	232	159	159	211	211	170	170	227	230	167	171	136	136	285	288	151	151	266	270	271	283	158	158	254	270	205	217
3	111	90	90	162	162	232	232	155	155	209	211	170	170	221	230	163	165	134	136	282	285	151	151	268	270	267	285	162	162	254	254	205	213
4	111	90	90	162	162	232	232	159	159	207	209	170	170	221	221	155	165	136	136	282	285	151	151	268	270	267	285	152	166	254	254	217	217
5	111	90	92	162	162	232	232	159	159	209	211	170	170	230	230	165	169	136	140	282	285	151	153	268	268	271	271	158	166	254	254	205	209
6	111	90	92	162	162	232	232	155	159	209	209	170	170	221	221	155	165	134	136	282	288	151	151	266	270	271	271	160	162	252	254	205	213
7	111	90	92	162	164	232	232	147	147	211	211	170	170	227	230	155	169	134	136	288	288	153	153	268	268	267	291	156	156	254	254	205	205
8	111	90	92	162	162	232	232	147	147	209	211	170	170	227	230	155	163	134	140	282	285	151	151	266	268	267	291	158	168	254	254	205	205
9	111	90	90	164	164	232	232	159	169	209	211	170	172	221	230	155	163	136	140	282	282	151	151	266	270	271	273	166	166	252	252	217	227
10	111	90	92	162	162	232	232	159	159	211	211	170	170	221	230	155	165	134	136	282	288	151	151	258	268	267	267	166	166	252	252	205	217
11	111	90	92	162	162	232	232	171	171	209	211	170	170	230	233	163	171	134	140	285	288	151	151	266	270	267	289	164	164	254	254	205	205
12	111	92	92	162	162	232	232	147	147	211	211	170	170	218	227	163	167	136	140	282	285	151	151	268	270	267	271	158	162	254	254	205	205
13	111	90	92	162	162	232	232	159	159	209	211	170	170	227	230	163	171	134	140	282	282	151	151	268	270	267	271	162	166	254	254	205	217
14	111	90	90	162	162	232	232	147	147	209	211	170	170	227	230	165	165	136	136	282	282	151	151	266	268	267	269	166	166	254	254	205	205
15	111	90	92	162	162	232	232	159	159	209	211	170	170	230	230	163	165	134	140	282	285	151	151	266	266	267	301	166	166	152	254	217	217
16	111	90	92	160	162	232	232	159	159	209	211	170	170	215	227	163	163	134	140	282	282	151	151	266	266	267	291	162	166	254	254	205	217
17	111	90	90	162	162	232	232	159	167	209	211	170	170	230	230	163	163	134	140	282	282	151	151	270	270	273	307	158	164	152	152	217	225
18	111	90	90	162	162	232	232	155	155	209	211	170	170	230	230	165	171	136	138	282	282	151	151	266	268	267	271	166	166	254	254	205	213
19	111	90	92	162	162	232	232	157	159	209	209	170	170	227	230	155	169	136	140	282	282	151	151	268	268	269	271	166	166	254	254	217	217
20	111	90	90	162	162	232	232	155	159	209	209	170	170	230	230	157	165	136	140	282	282	151	151	268	268	267	273	158	158	254	254	213	217
21	112	92	92	162	162	229	232	171	171	209	211	172	172	221	221			122	124	285	285	177	177	268	272	267	269			254	256	229	229
22	112	92	92	162	162	223	232	171	171	209	211	172	172	224	224			122	122	285	285	177	177	268	278	267	269			246	256	229	229
23	112	92	92	188	190	229	229	171	173	211	211	172	172	221	221	153	153	122	124	285	285	177	177	268	272	269	271			246	254	229	231
24	112	92	92	168	168	223	232	171	171	209	211	172	172	221	224	155	163	122	124	285	285	177	177	268	274	261	271			256	256	229	229
25	112	92	92	166	166	229	229	171	171	211	211	170	172	221	224			122	124	285	285	177	177	268	272	267	269			246	256	229	229
26	112	92	92	166	166	229	229	171	171	211	211	172	172	221	224	153	153	122	124	285	285	169	169	268	272	261	271			256	258	229	229
27	112	92	92	164	164	229	232	171	171	211	211	170	172	221	224			122	124	285	285	161	161	268	268	261	265			256	256	229	229
28	112	92	92	166	166	229	232	171	171	211	211	170	172	224	224	153	165	122	126	285	285	161	169	268	268	267	269			256	256	229	229
29	112	92	92	162	162	229	232	171	171	211	215	170	172	221	221			122	124	285	285	177	177	268	276	267	269			246	256	229	229
30	112	92	92	162	162	232	232	171	171	211	211	170	172	224	224			122	124	285	285	169	169	268	270	267	269			254	254	229	229
31	1112	92	92	160	160	223	232	171	171	211	211	170	172	221	224	151	163	122	122	285	285	161	161	268	268	261	269			256	256	229	229
32	1112	92	92	160	160	223	223	171	171	211	211	172	172	221	224	161	171	122	124	285	285	161	177	266	268	267	269			256	256	229	229
33	1112	92	92	164	164	232	232	171	171	211	211	172	172	221	224	159	193	122	124	285	285			268	272	267	269			246	254	229	229
34	1112	92	92	166	166	232	232	171	171	209	215	172	172	221	224	165	197	122	122	285	285	157	157	270	272	267	269			246	254	229	229
35	1112	92	92	166	166	229	232	171	171	211	211	172	172	221	224	193	193	122	124	285	285			268	272	261	269			254	256	229	229
36	1112	92	92	164	164	229	232	171	173	211	211	170	172	221	224	193	193	124	124	285	285	177	177	268	276	261	269			256	256	229	231
37	1112	92	92	168	168	223	229	171	171	211	211	170	172	224	224			122	124	285	285	177	177	268	278	261	269			246	246	229	229
38	1112	90	90	162	162	232	232	159	167	209	211	170	170	221	230	155	165	136	140	282	282	151	151	270	270	267	281	156	158	254	254	217	225
39	1112	90	90	162	162	232	232	147	147	209	211	170	170	230	230			136	136	282	282	151	151	268	268			156	166			205	205
40	1112	94	94	160	160	229	232	169	173	213	221	170	172	221	224			122	122	285	285			266	268	245	349			260	260	205	205
41	1112	92	92	164	164	229	232	171	171	211	211	170	172	224	224			122	122	285	285	177	177	268	272	267	269			246	246	229	229
42	1112	92	92	162	162	229	232	171	171	211	211	170	170	221	224	157	167	122	122	285	285	161	161	268	278	261	269			256	256	229	229
43	1112	92	92	164	164	229	232	171	171	211	211	172	172	224	224	157	157	122	126	285	285	161	161	268	268	261	261			256	256	229	229
44	1112	92	92	162	162	232	232	147	159	209	211	170	170	224	227	155	163	136	140	285	288	151	151	266	268	263	271	158	166	254	254	205	217
45	1112	90	90	162	162	232	232	147	147	209	211	170	170	230	233	155	165	140	140	282	285	151	151	270	270	267	271	158	164	254	254	205	205
1	114	90	90	162	162	232	232	159	161	209	211	170	170	227	230	155	155	134	136	282	288	151	151	266	268	267	269	164	168	254	254	217	219
2	114	90	90	162	162	232	232	147	147	209	209	170	172	221	230	155	157	134	136	282	285	151	151	266	270	281	285	140	166	254	254	205	205
3	114	90	90	162	162	232	232	147	147	209	211	170	170	221	221	153	155	134	136	282	288	151	151	260	266	269	289	150	166	254	254	205	205
4	114	90	90	162	162	232	232	147	147	209	209	170	170	221	227	155	159	136	136	282	288	151	151	266	272	281	289	150	166	254	254	205	205
5	114	90	90	162	162	232	232	147	147	211	211	170	170	221	227	155	155	134	136	288	288	151	153	266	272	279	281	150	164	254	254	205	205
6	114	92	92	162	164	232	232	151	155	211	211	168	170	221	227	157	157	136	136	282	288	151	153	266	268	269	269	156	164	254	254	205	213
7	114	90	90	162	162	226	232	147	157	209	211	168	170	221	221	155	155	136	136	285	288	153	153	266	266	269	281	156	164	254	254	205	215
8	114	90	90	162	162	232	232	147	147	209	211	162	170	221	227			134	134	285	285	151	151	272	272	263	283	140	168	254	254	205	205
9	114	90	90	162	162	232	232	147	147	209	211	170	172	221	227	155	158	134	134	282	288	151	151	266	272	283	285	164	164	254	254	205	205
10	114	90	90	162	162	232	232	147	147	209	211	168	170	221	227	159	159	134	136	285	288	151	151	266	272	285	285	152	166	254	254	205	205
11	115	92	92	168	168	232	232	171	171	211	213	170	172	221	221	155	155	122	124	285	285	179	179	274	276	267	267			254	254	229	229
12	115	92	92	160	160	229	232	171	171	209	211	172	172	221	227	141	153	122	124	285	285	175	175	268	276	261	265			254	256	229	229
13	115	92	92	168	168	229	232	165	171	211	213	170	172	221	221			124	124	285	285	179	179	268	276	261	269			256	256	223	229
14	115	92	92	166	166	229	232	171	171	209	213	170	172	221	221	165	165	122	124	285	285	177	179	268	268	267	269			246	246	229	229
15	115	92	92	168	168	229	229	171	171	211	213	170	172	221	221	155	159	124	124	285	285	169	169	262	268	267	269	154	154	256	256	229	229
16	115	92	92	168	168	229	232	171	171	211	211	170	170	221	221	155	157	124	124	285	285	175	175	268	270	267	269	154	154	246	256	229	229
17	115	92	92	166	166	229	229	171	171	211	211	170	172	221	221	155	159	124	124	285	285	155	155	268	270	261	269	154	154	256	256	229	229
18	115	92	92	168	168	229	232	171	171	211	211	170	172	221	221	155	159	124	124	285	285	179	179	268	270	267	269	154	158	256	256	229	229
19	115	92	92	166	166	229	232	171	171	209	211	170	172	224	224	155	159	124	124	285	285	177	177	268	276	267	269	154	154	256	256	229	229
20	115	92	92	168	168	229	229	171	171	209	211	170	172	221	221	153	165	124	124	285	285	163	177	268	272	261	261			254	256	229	229
21	1415	92	92	168	168	223	229	171	171	211	211	170	172	221	221	165	165	122	124	285	285	151	151	270	274	267	267			246	256	229	229
22	1415	92	92	166	166	229	232	171	171	211	211	170	172	221	221	149	165	122	124	285	285	155	155	270	274	267	269			256	256	229	229
23	1415	92	92	164	164	229	229	171	171	209	211	170	172	224	224	177	189	122	124	285	285	163	163	270	270	267	269			256	256	229	229
24	1415	92	92	164	164	229	232	171	171	209	211	172	172	221	221	165	177	122	124	285	285	177	177	268	268	261	269			246	256	229	229
25	1415	92	92	164	164	229	229	171	171	209	211	170	170	221	221	165	177	122	124	285	285	153	153	268	270	261	269			254	256	229	229
26	1415	92	92	168	168	229	229	171	171	211	213	170	170	221	221	165	165	122	124	285	285	155	155	270	274	267	269			256	256	229	229
27	1415	92	92	158	160	232	232	171	171	209	211	170	172	221	221	159	159	122	124	285	285	169	177	268	268	267	269			246	256	229	229
28	1415	90	90	162	162	232	232	147	147	209	209	168	170	221	227	155	155	134	136	282	282	151	151	266	266	279	285	166	168	254	254	205	205
29	1415	92	92	160	164	229	232	171	171	209	211	172	172	221	221	157	159	122	124	285	285	169	169	268	268	267	269			254	256	229	229
30	1415	92	92	162	162	229	232	171	171	211	211	170	170	221	221	165	165	122	124	285	285	151	157	268	268	261	269	154	156	246	256	229	229
31	1415	92	92	160	160	229	232	171	171	211	211	170	172	221	221			122	124	285	285	169	169	268	268	263	269			256	256	229	229
32	1415	92	92	162	162	229	229	145	171	209	211	170	170	221	221	165	165	124	124	285	285	169	169	268	274	267	269			254	256	223	229
33	1415	90	90	162	164	232	232	147	147	211	211	170	170	221	227	155	155	136	136	288	288	151	151	268	272	279	281	164	166	254	254	205	205
34	1415	90	90	162	162	232	232	147	147	209	211	168	170	221	227	155	155	134	134	282	288	151	151	266	266	281	285	166	168	254	254	205	205
35	1415	92	92	166	166	229	232	171	171	211	211	170	170	221	221	165	165	124	124	285	285	177	177	268	270	261	267	142	142	246	254	229	229
36	1415	92	92	166	166	232	232	145	171	209	211	170	170	221	221			122	124	285	285	179	179	268	276	267	269			254	256	223	229
Supplementary Dataset S1. The sequencing information of 16 SSR loci across 125 samples of two Cycas species
NOTE: Blank cells are missing data
SUMMARY					NZD	NZD	NZD	MB	MB	MB	DHB	DHB	DHB
POP code	All	NZD	MB	DHB	109	110	0910	111	112	1112	114	114	1415
No.	125	44	45	36	21	9	14	20	10	15	10	10	16
